# Supplementary material for: The human cytomegalovirus protein UL147A downregulates the most prevalent MICA allele: MICA*008, to evade NK cell-mediated killing
Source: PLoS Pathog. 2021 May 3;17(5):e1008807. doi: 10.1371/journal.ppat.1008807 (PMC8118558; doi:10.1371/journal.ppat.1008807)
Supplement: S1 Data — (XLSX) [file ppat.1008807.s007.xlsx]

## Sheet: Figure 1D+F
BAC2	BAC20	Δ139-133	Δ148-133	Δ148-146	Δ148A-148D	Δ149-150	Δ146	Δ147	Δ147A	Δ148			Dunnett test vs BAC2
628.94	1204.78	647.82	1086.78	1255.52	645.46	568.76	620.68	975.86	1115.1	696.2
624.22	1277.94	631.3	1065.54	1195.93	654.9	571.12	601.8	987.07	1133.98	661.98			group	Cohen d	significant at the p= 0.001 level
599.44	1347.56	617.14	1079.7	1247.26	631.3	553.42	630.12	1021.88	1126.9	676.14			BAC20	5.32382	yes
615.96	1332.81			1450.22			682.04	1352.28	1382.96	728.06			Δ139-133	0.161255	ns
653.72	1322.78			1335.76			674.96	1287.38	1427.8	742.22			Δ148-133	3.47139	yes
638.38	1340.48			1400.66			680.86	1327.5	1400.66	785.88			Δ148-146	5.27167	yes
811.84				1410.1			473.18	949.9	1244.31	514.48			Δ148A-148D	0.0649834	ns
809.48				1496.24			543.39	922.76	1181.18	462.56			Δ149-150	0.713212	ns
815.38				1478.54			538.08	895.62	1078.52	562.27			Δ146	0.382145	ns
527.46				1087.37				1203.6					Δ147	3.33052	yes
541.62				1014.8				1075.57					Δ147A	4.7363	yes
555.78				1203.6				1185.9					Δ148	0.0334277	ns
								972.32
								813.02
								930.43

## Sheet: Figure 5B
BAC2	BAC2 ∆UL147A	BAC2 ∆US9	BAC20	BAC20 ∆US9				RM ANOVA						TUKEY HSD
1	3.19926	2.07749	2.84133	7.12177
1	4.08451	4.33803	4.5	17				Treatment (columns) [F (1.099,6.595) = 30.99, p = 0.0009]						group 1	group 2	q	p value
1	4.07246	3.3913	3.94203	14.2319				Groups (rows) [F (6, 24) = 3.196, p = 0.189]						BAC2	BAC2 ∆UL147A		0.0029
1	3.04327	3.00789	6.03443	10.1511										BAC2	BAC2 ∆US9		0.0049
1	2.77238	2.68729	2.90734	7.03877										BAC2	BAC20		0.0046
1	5.6988	5.10808	6.76527	20.5455										BAC2	BAC20 ∆US9		0.0063
1	5.60245	4.72171	5.89704	20.0948										BAC2 ∆UL147A	BAC2 ∆US9		0.2431
														BAC2 ∆UL147A	BAC20		0.6122
														BAC2 ∆UL147A	BAC20 ∆US9		0.0086
														BAC2 ∆US9	BAC20		0.1419
														BAC2 ∆US9	BAC20 ∆US9		0.007
														BAC20	BAC20 ∆US9		0.0129

## Sheet: Figure 5E
Mock	BAC2	∆UL147A	∆US9	BAC20	BAC20∆US9			TUKEY HSD
1	0.172087	0.684246	0.398337	1.14543	3.74317
1	0.207362	0.710198	0.483606	1.0816	3.50729			group 1	group 2	p-value	Cohen d
1	0.184548	0.617304	0.435775	0.662288	3.69632			BAC2	∆UL147A	0.00409289	3.96402
								BAC2	∆US9	0.190449	2.06373
								BAC2	BAC20	5.59584e-05	6.36685
								BAC2	BAC20∆US9	1.109e-12	28.4286
								∆UL147A	∆US9	0.255317	1.90029
								∆UL147A	BAC20	0.099357	2.40283
								∆UL147A	BAC20∆US9	1.18291e-11	24.4646
								∆US9	BAC20∆US9	3.51574e-12	26.3649
								BAC20	BAC20∆US9	5.37305e-11	22.0618

## Sheet: Figure 6C
UI	BAC2	BAC20	BAC20∆US9			TUKEY HSD
1	2.74004	1.80889	3.52428
1	1.75689	1.68956	4.6163
1	1.50486	1.63859	2.1013			group 1	group 2	p-value	Cohen d
						UI	BAC2	0.372855	1.40663
						UI	BAC20	0.628798	1.00141
						UI	BAC20∆US9	0.0135251	3.39352
						BAC2	BAC20	0.957689	0.40522
						BAC2	BAC20∆US9	0.147425	1.98689
						BAC20	BAC20∆US9	0.0734572	2.39211

## Sheet: Figure 6E
BAC2	∆UL147A	UL147A R			TUKEY HSD
1	2.91083	0.772224
1	2.4692	0.885911
1	2.5938	0.781406			group 1	group 2	p-value	Cohen d
					BAC2	∆UL147A	1.43175e-05	12.153
					BAC2	UL147A R	0.287953	1.36941
					∆UL147A	UL147A R	7.60739e-06	13.5224

## Sheet: Figure 7A
	Donor 1					Donor 2					Donor 3					Donor 4					Donor 5
	UI	BAC2	ΔUL147A	ΔUS9		UI	BAC2	ΔUL147A	ΔUS9		UI	BAC2	ΔUL147A	ΔUS9		UI	BAC2	ΔUL147A	ΔUS9		UI	BAC2	ΔUL147A	ΔUS9
	11.8806	4.92896	5.89244	6.95022		38.8304	12.0835	20.6261	21.4063		21.311	30.6104	34.0856	27.183		49.1423	8.03524	17.5918	24.679		35.448	17.6032	27.2613	28.8674
	17.9421	3.73166	6.38246	7.07404		34.77	11.1068	20.2839	24.5747		20.2959	19.007	20.304	17.7421		54.5544	9.52264	18.3816	29.8687		29.9118	16.1691	26.2834	24.4706
	14.3967	1.89982	5.42661	7.10599		43.629	7.90432	22.801	24.3856		29.044	33.2451	28.843			55.6748	10.8257	18.4763	25.0907		31.5138	18.6413	22.5257
	8.03782	2.17554	7.65291	6.38308		34.4009	11.8908	22.1166	24.1334		32.2411	29.682	31.7727	35.9996		56.5483	7.857	19.3819			36.9892	18.6413	24.4255	19.1612
AVG	13.0643	3.184	6.3386	6.87833		37.9076	10.7464	21.4569	23.625		25.723	28.1361	28.7513	26.9749		53.9799	9.06013	18.4579	26.5461		33.4657	17.7637	25.124	24.1664
STDEV	4.17274	1.4155	0.959187	0.336935		4.30996	1.9412	1.19833	1.49012		5.84331	6.27041	6.02633	9.13053		3.32674	1.3939	0.73258	2.88477		3.30579	1.17032	2.09377	4.86024
Pooled Normalized to BAC2
BAC2	ΔUL147A	ΔUS9		Tukey's HSD
1	1.99077	2.16028
1	1.99667	2.19842
1	1.57093	1.67675		group 1	group 2	p-value	Cohen d
1	2.03727	2.92999		BAC2	ΔUL147A	0.0157211	2.09725
1	1.41434	1.36043		BAC2	ΔUS9	0.00228681	2.78548
				ΔUL147A	ΔUS9	0.538914	0.688231

## Sheet: Figure 7B
	Donor 1						Donor 2						Donor 3
		UI	BAC2	∆UL147A	∆US9			UI	BAC2	ΔUL147A	ΔUS9			Mock	BAC2	ΔUL147A	ΔUS9
	CTRL	28.8258	17.4649	21.4326	29.5891		CTRL	24.4286	16.8865	28.8795	35.8564		CTRL	17.28	11.2369	20.7045	18.5395
		25.1087	14.5242	17.7416	30.8607			10.1315	22.8162	33.8259	35.9111			21.3838	15.5201	25.1956	21.9402
		20.087	16.4356	21.8016	23.609			19.7953	24.1216	34.5089	35.2185			18.4715	14.3653	19.2351	19.3774
		28.9489	15.1215	18.2376	23.0019			16.1769	23.0817	41.6905	43.0915			23.1048	15.919	24.0159	19.5416
		25.6011	16.0405	23.1627	19.6567		α-NKG2D	16.4416	27.529	31.3837	27.1452		α-NKG2D	16.6623	12.3707	12.6951	11.4096
		28.6043	19.2109	28.1801	29.2913			18.9127	26.7546	35.0677	30.0793			18.5597	9.34731	13.792	15.7138
		24.0256		21.9747	24.8692			15.515	29.0778	26.5822	34.4349			16.3092	11.2999	11.8258	14.3338
	α-NKG2D	20.8255	16.6654	15.354	18.7402			19.6187	27.1971	33.2464	30.4802			17.5889	11.3839	13.6264	12.2967
		18.8315	16.1692	14.5927	16.8271			20.413	21.0904	30.3696	29.2045				15.2261	10.6047	15.5824
		23.2625	14.5242	16.5074	16.5177			21.5603	24.2544	24.6782	22.4615					9.85968
		17.0838	13.8166		14.9597
CTRL AVG		25.8859	16.4663	21.7901	25.8397			17.633	21.7265	34.7262	37.5194			20.06	14.2603	22.2878	19.8497
α-NKG2D AVG		3.24519	1.69071	3.46143	4.15095			6.03456	3.27549	5.27708	3.72801			2.663	2.12054	2.78493	1.46114
CTRL STDEV		20.0008	15.2938	15.4847	16.7612			18.7436	25.9839	30.2213	28.9676			17.28	11.9256	12.0673	13.8673
α-NKG2D STDEV		2.658	1.34436	0.964013	1.55193			2.33404	2.86228	3.9492	3.97799			1.00946	2.14616	1.60439	1.9414
Pooled Ratio to BAC2
	ΔUL147A/BAC2	ΔUS9/BAC2
CTRL	1.32332	1.56925
	1.59833	1.7269
	1.56292	1.39195
α-NKG2D	1.01248	1.09594
	1.16308	1.11483
	1.01188	1.16282

## Sheet: Figure S3B
US9-HIS	UL147A-N-Flag	UL147A+US9
2.57358	7.29497	2.09222
7.26857	2.93664	3.5444
3.5444	7.43605	5.29923

## Sheet: Figure S4B
24hpi							48hpi
BAC2	BAC2 ∆UL147A	BAC2 ∆US9	BAC20	BAC20 ∆US9			BAC2	BAC2 ∆UL147A	BAC2 ∆US9	BAC20	BAC20 ∆US9
1	1.17206	1.13158	1.05061	1.28947			1	1.79923	2.1583	1.38996	3.93436
1	2.37799	1.33014	2.03349	3.08612			1	3.55789	2.43158	4.86316	13.2316
1	2.57664	2.92701	3.80292	3.43066			1	1.59102	1.35934	2.06856	4.31678

## Sheet: Figure S3D
Mock	BAC2	∆UL147A			TUKEY HSD
1	0.0188476	0.0145396
1	-0.0634589	0.0237099
1	0.0766254	0.106037			group 1	group 2	p-value	Cohen d
					Mock	BAC2	7.34593e-07	19.7932
					Mock	∆UL147A	9.181e-07	19.0445
					BAC2	∆UL147A	0.650321	0.748734

[truncated: 1 more sheets: Figure S5B]
